# Supplementary material for: Chitinase Is Involved in the Fruiting Body Development of Medicinal Fungus Cordyceps militaris
Source: Life (Basel). 2023 Mar 12;13(3):764. doi: 10.3390/life13030764 (PMC10051443; doi:10.3390/life13030764)
Supplement: Supplementary file 1 [file life-13-00764-s001.zip]

Archive with 1 entries (1 files):
- life-2182713-supplementary.pdf
